# Supplementary material for: TPX2 lactylation is required for the cell cycle regulation and hepatocellular carcinoma progression
Source: Life Sci Alliance. 2025 Mar 19;8(6):e202402978. doi: 10.26508/lsa.202402978 (PMC11924114; doi:10.26508/lsa.202402978)
Supplement: Supplementary file 3 [file LSA-2024-02978_SdataF3.1_F4.1_F5.xlsx]

## Sheet: Dateset1
Figure 3B	Cell Numbers (x10000)
Days	NTC+EV			shTPX2+EV			shTPX2+TPX2-WT			shTPX2+TPX2-K249R
Day0	5	5	5	5	5	5	5	5	5	5	5	5
Day1	5.625	5.625	5.375	2.875	3.375	3.5	4.15	5.25	5.625	3.375	2.75	3.75
Day2	15	11.35	13.5	7.56	6.58	7.94	12	13.35	11.75	5.775	6.3	7
Day3	31	35.27	32.9	16.25	15	18	27	28.25	33.45	16.75	18.25	18.5
Day4	89	76	82.35	31	29	29.97	68.36	82.36	74.25	39.36	35.33	33.66
Figure 3C	Cell Numbers (x10000)
Days	shTPX2+TPX2-WT+DMSO			shTPX2+TPX2-K249R+DMSO			shTPX2+TPX2-WT+GSK			shTPX2+TPX2-K249R+GSK
Day0	5	5	5	5	5	5	5	5	5	5	5	5
Day1	4	3.5	3	3.75	3.25	3	3	1	4.5	2.5	1.25	1
Day2	12	9.75	13.5	4	6.5	5	6	6.5	6	2.5	3	3
Day3	31.6	45.5	44	17.75	19	21	26.25	31	22.25	14.5	13.75	12
Day4	89.5	75.5	77	45.75	39.5	37	44.5	57	42.25	27	25.75	20
Figure 3D	Tumour Volume (mm3)
Days	NTC+EV					shTPX2+EV					shTPX2+TPX2-WT					shTPX2+TPX2-K249R
Day 12	57.92	80.6	53.84	59.33	87.18	26.75	26.5	34.11	25.27	24.94	43.55	80.6	76.7	62.43	66.17	28.48	32.84	33.66	26.75	34.17
Day 15	115.45	169.78	158.14	155.78	136.98	40.99	34.26	66.43	57.38	40.08	87.4	120.61	130.46	162.53	98.8	41.78	41.29	32.46	47.49	58.39
Day 18	223.11	235.05	322.32	276.3	243.86	80.74	100.86	78.46	89.78	87.76	232.6	195.6	245.36	258.12	211.76	79.68	89.56	97.77	111.67	85.25
Day 21	318.5	330.12	336.38	418.28	358.36	92.11	113.5	152.19	148.88	131.7	348	351	339.14	300.35	284.75	136.98	90.35	132.09	151.63	146.96
Day 24	624	556.94	465.92	675.37	497.9	175.57	149.76	254.8	183.1	168.31	472.31	496.05	384.59	480.9	404.35	253.51	183.4	165.49	289.71	180.34
Day 27	802.62	728	745.29	796.88	873.44	229.32	219.7	264.31	226.44	287.92	782.62	676	755.04	624	693.69	242.06	299.22	286.21	334.88	264.18
Figure 3E	Tumour Weight (g)
	NTC+EV					shTPX2+EV					shTPX2+TPX2-WT					shTPX2+TPX2-K249R
Tumour Weight (g)	0.63	0.61	0.68	0.82	0.59	0.16	0.21	0.1	0.23	0.14	0.61	0.56	0.74	0.6	0.57	0.14	0.24	0.1	0.22	0.2
Figure 4A	Percentages of cells (%)
	G1			S			G2/ M
NTC+EV	50.43	53.22	52.58	21.47	16	18.52	28.1	30.78	28.9
shTPX2+EV	40.28	46.7	43.52	19.87	9.9	14.37	39.85	42.43	42.11
shTPX2+TPX2-WT	51.4	54.08	52.72	19.45	17.16	16.46	29.15	28.76	30.82
shTPX2+TPX2-K249R	44.04	41.06	43.33	15.08	18.78	19.24	40.88	40.16	37.44
Figure 4B	Percentages of cells (%)
	G1			S			G2/ M
shTPX2+TPX2-WT+DMSO	52.25	54.15	53.63	19.21	14.02	16.88	28.54	31.84	29.49
shTPX2+TPX2-K249R+DMSO	42.21	40.77	45.54	17.38	18.59	10.42	40.41	40.63	44.04
shTPX2+TPX2-WT+GSK	43.62	43.76	42.44	11.86	15.49	18.36	44.51	40.75	39.2
shTPX2+TPX2-K249R+GSK	44.25	39.8	45.2	13.82	16.65	8.71	41.93	43.55	46.1
Figure 4F	Percentages of cells (%)
	G1			S			G2/ M
shTPX2+TPX2-WT+DMSO	51.7568	53.5319	57.2275	15.3266	16.5319	14.4291	32.9166	29.9362	28.3433
shTPX2+TPX2-K249R+DMSO	43.4743	38.281	45.4448	15.8006	14.0542	14.1288	40.7251	47.6648	40.4265
shTPX2+TPX2-WT+Alisertib	41.9256	40.0847	42.6607	16.0655	14.3051	12.9148	42.0089	45.6102	44.4245
shTPX2+TPX2-K249R+Alisertib	48.3217	40.1916	42.2611	9.82999	16.3428	13.1046	41.8483	43.4655	44.6343
Figure 4G	Cell Numbers (x10000)
Days	shTPX2+TPX2-WT+DMSO			shTPX2+TPX2-K249R+DMSO			shTPX2+TPX2-WT+Alisertib			shTPX2+TPX2-K249R+Alisertib
Day0	5	5	5	5	5	5	5	5	5	5	5	5
Day1	4	3.75	3.75	2.75	1.5	3.75	2.5	1	3	1.75	1	2
Day2	17	18	19	12.25	8	11.5	11	12	13.25	6	7.5	8
Day3	40.5	43.75	45	20.75	22.75	18.75	25.5	27	22.5	15	13	13.5
Day4	81.75	69	71.125	31.125	41.75	30.75	37.25	46.5	37.25	20	26	22
Figure 5A	Tumour Volume (mm3)
Days	shTPX2+EV+DMSO					shTPX2+TPX2-WT+DMSO					shTPX2+TPX2-K249R+DMSO					shTPX2+TPX2-WT+GSK					shTPX2+TPX2-K249R+GSK					shTPX2+TPX2-WT+Alisertib					shTPX2+TPX2-K249R+Alisertib
Day 12	55.98	39.05	40.2	50.05	70.02	88.61	78.97	74.79	65.28	79.12	72.3	62.4	64.69	60.07	71.97	59.81	55.47	87.29	67.64	80.65	51.1	51.8	58.25	66.8	47.94	58.6	60.49	72.37	70.41	56.23	66.29	50.32	55.25	59.47	55.39
Day 15	102.56	95.55	89.61	102.5	105.6	138.74	128.1	148.16	143.83	115.16	82.52	104.99	81.57	84.26	85.24	129.22	116.7	95.43	104.95	105.34	88.01	96.29	83.14	77.87	79.84	98.92	115.32	89.49	113.45	104.26	98.52	95.26	79.84	71.33	74.97
Day 18	121.64	90.18	130.57	143.27	136.67	287.36	236.98	257.25	221.87	293.37	110.52	132.93	124.59	121.68	118.92	135.06	133.29	124.32	142.84	128.19	123.81	116.36	134.72	142.59	116.57	162.93	138.61	159.55	166.93	169.84	113.8	107.15	124.48	147.7	147.57
Day 21	183.44	146.86	145.32	138.51	169.84	394.96	357.83	323.17	370.09	313.93	165.12	177.51	162.28	172.91	188.84	192.76	174.97	164.71	181.35	167.85	146.45	142.46	163.47	139.53	146.81	169.07	206.93	172.21	182.44	201.88	185.45	161.03	155.72	186.9	148.57
Day 24	131.37	188.49	230.17	213.99	166.3	505.13	491.22	427.7	492.98	435.17	195.36	211.24	187.58	192.96	207.86	223.33	228.25	214.32	217.6	226.76	173.3	188.35	178.12	180.88	189.6	198.47	236.42	234.46	225.73	252.11	226.82	187.39	199.85	208.21	200.32
Day 27	184.97	155.23	253.5	248.52	173.71	615.55	676	753.67	714.18	863.16	257.97	264.39	278.32	290.92	316.93	349.8	299.76	280.01	269.61	315.52	256.03	232.93	214.88	222.55	266.54	249.8	284.65	309.25	301.21	294.45	222.82	279.07	233.25	241.69	235.23
Figure 5B	Tumour Weight (g)
	shTPX2+EV+DMSO					shTPX2+TPX2-WT+DMSO					shTPX2+TPX2-K249R+DMSO					shTPX2+TPX2-WT+GSK					shTPX2+TPX2-K249R+GSK					shTPX2+TPX2-WT+Alisertib					shTPX2+TPX2-K249R+Alisertib
Tumour Weight (g)	0.14	0.11	0.14	0.21	0.2	0.61	0.5	0.66	0.74	0.48	0.31	0.19	0.13	0.21	0.23	0.32	0.22	0.17	0.25	0.24	0.23	0.2	0.12	0.22	0.14	0.2	0.23	0.28	0.18	0.27	0.14	0.19	0.23	0.17	0.13
