# Supplementary material for: TPX2 lactylation is required for the cell cycle regulation and hepatocellular carcinoma progression
Source: Life Sci Alliance. 2025 Mar 19;8(6):e202402978. doi: 10.26508/lsa.202402978 (PMC11924114; doi:10.26508/lsa.202402978)
Supplement: Supplementary file 7 [file LSA-2024-02978_TableS2.xlsx]

## Sheet: Table 敲低质粒
Name	Species	Sequence
Non-target control	-	CCGGCAACAAGATGAAGAGCACCAACTCGAGTTGGTGCTCTTCATCTTGTTGTTTTTG
shTPX2-1	Homo sapiens	CCGGCCATGTAGTTACTTCCTTTAACTCGAGTTAAAGGAAGTAACTACATGGTTTTTG
shTPX2-2	Homo sapiens	CCGGCCGAGCCTATTGGCTTTGATTCTCGAGAATCAAAGCCAATAGGCTCGGTTTTTG
shLDHA-1	Homo sapiens	CCGGGAACGGTATTACCAACCTTATCTCGAGATAAGGTTGGTAATACCGTTCTTTTTG
shLDHA-2	Homo sapiens	CCGGCCACCATGATTAAGGGTCTTTCTCGAGAAAGACCCTTAATCATGGTGGTTTTTG
shCBP-1	Homo sapiens	CCGGTAACTCTGGCCATAGCTTAATCTCGAGATTAAGCTATGGCCAGAGTTATTTTTG
shCBP-2	Homo sapiens	CCGGGGGATGAATATTATCACTTATCTCGAGATAAGTGATAATATTCATCCCTTTTTG
